# Supplementary material for: Potential Molecular Mechanisms of Chaihu-Shugan-San in Treatment of Breast Cancer Based on Network Pharmacology
Source: Evid Based Complement Alternat Med. 2020 Sep 25;2020:3670309. doi: 10.1155/2020/3670309 (PMC7533014; doi:10.1155/2020/3670309)
Supplement: Supplementary Materials — Table S1: active ingredients of Chaihu-Shugan-San. Table S2: topological parameters of Chaihu-Shugan-San targets. Table S3: the top 20 signal pathways of KEGG enrichment. [file 3670309.f1.zip]

Archive with 3 entries (3 files):
- 3670309.f1/Table S3.xlsx
- 3670309.f1/TableS1.docx
- 3670309.f1/TableS2.docx
