# Supplementary material for: Potential Molecular Mechanisms of Chaihu-Shugan-San in Treatment of Breast Cancer Based on Network Pharmacology
Source: Evid Based Complement Alternat Med. 2020 Sep 25;2020:3670309. doi: 10.1155/2020/3670309 (PMC7533014; doi:10.1155/2020/3670309)
Supplement: Supplementary Materials — Table S1: active ingredients of Chaihu-Shugan-San. Table S2: topological parameters of Chaihu-Shugan-San targets. Table S3: the top 20 signal pathways of KEGG enrichment. [file 3670309.f1.zip › 3670309.f1/Table S3.xlsx]

## Sheet: Sheet1
Table S3 The top 20 signal pathways of KEGG enrichment
Patheway	p-value	gene ID
hsa05203:Viral carcinogenesis	4.78295e-67	CASP3,CASP8,CDK1,CDC42,CDK2,CDK4,CDKN1A,CDKN2A,ATF2,CREBBP,DDB1,DDX3X,EP300,GRB2,H2BC5,HDAC1,HDAC2,HLA-B,HNRNPK,JUN,LYN,MDM2,NFKB1,NFKBIA,PIK3R1,PKM,PRKACA,MAPK1,MAPK3,PXN,RAC1,RB1,REL,RELA,SRC,STAT3,TRAF1,TRAF2,YWHAB,YWHAE,YWHAG,YWHAH,YWHAZ,USP7,H4C9,H2BC8,H2BC10,H4C1,H4C4,H4C6,H4C12,H4C11,H4C3,H4C8,H4C2,H4C5,H4C13,H4C14,IKBKG,HDAC3,KAT2B,HDAC4,HDAC6,HDAC5,YWHAQ,SNW1,H4-16,H4C15
hsa05169:Epstein-Barr virus infection	8.2541e-50	AKT1,CDK1,CDK2,CDKN1A,CHUK,ATF2,CREBBP,MAPK14,CSNK2A2,CSNK2B,EP300,GSK3B,HDAC1,HDAC2,HLA-B,HSPA1A,HSPA1B,HSPA8,HSPB1,ICAM1,IKBKB,JUN,LYN,MDM2,MYC,NEDD4,NFKB1,NFKBIA,PIK3R1,PLCG1,POLR2A,PRKACA,MAPK8,PSMC3,PSMC5,PSMD2,PSMD4,RB1,RELA,STAT3,TRAF1,TRAF2,TRAF6,VIM,XPO1,YWHAB,YWHAE,YWHAG,YWHAH,YWHAZ,USP7,IKBKG,HDAC4,HDAC5,YWHAQ,SNW1
hsa05161:Hepatitis B	1.988e-38	AKT1,CASP3,CASP8,CDK2,CDK4,CDKN1A,CHUK,ATF2,CREBBP,DDB1,DDX3X,EP300,FOS,GRB2,IKBKB,JUN,SMAD3,SMAD4,MAP3K1,MYC,NFATC2,NFKB1,NFKBIA,PCNA,PIK3R1,PRKCA,MAPK1,MAPK3,MAPK8,PTEN,RAF1,RB1,RELA,SRC,STAT1,STAT3,TGFBR1,YWHAB,YWHAZ,IKBKG,IKBKE,YWHAQ
hsa05200:Pathways in cancer	5.96164e-38	ABL1,AKT1,APC,AR,CASP3,CASP8,CBL,CDC42,CDK2,CDK4,CDKN1A,CDKN2A,CHUK,CREBBP,CRK,CTNNB1,EGFR,EP300,ERBB2,FN1,FOS,GRB2,GSK3B,HDAC1,HDAC2,HIF1A,HSP90AA1,HSP90AB1,IKBKB,JUN,SMAD2,SMAD3,SMAD4,MDM2,MYC,NFKB1,NFKBIA,NTRK1,PIK3R1,PLCG1,PML,PRKACA,PRKCA,MAPK1,MAPK3,MAPK8,PTEN,RAC1,RAF1,RB1,RELA,STAT1,STAT3,TGFBR1,TRAF1,TRAF2,TRAF6,VHL,CUL2,IKBKG,RBX1
hsa05034:Alcoholism	1.61846e-36	ATF2,GRB2,H2BC5,HDAC1,HDAC2,PPP1CA,PPP1CB,PPP1CC,PRKACA,MAPK1,MAPK3,RAF1,SHC1,H3-4,H4C9,H2BC8,H2BC10,H3C1,H3C4,H3C3,H3C6,H3C11,H3C8,H3C12,H3C10,H3C2,H4C1,H4C4,H4C6,H4C12,H4C11,H4C3,H4C8,H4C2,H4C5,H4C13,H4C14,HDAC3,H3C7,HDAC4,HDAC6,HDAC5,H4-16,H4C15
hsa05205:Proteoglycans in cancer	1.1042e-31	ACTB,ACTG1,AKT1,CASP3,CAV1,CBL,CDC42,CDKN1A,MAPK14,CTNNB1,DDX5,EGFR,ERBB2,ERBB3,ESR1,FLNA,FN1,GRB2,HIF1A,SMAD2,MDM2,MYC,PIK3R1,PLCG1,PPP1CA,PPP1CB,PPP1CC,PRKACA,PRKCA,MAPK1,MAPK3,PTPN11,PXN,RAC1,RAF1,RPS6,RPS6KB2,SRC,STAT3,EZR,IQGAP1,NANOG
hsa04110:Cell cycle	1.26965e-31	ABL1,ATM,CDK1,CDK2,CDK4,CDKN1A,CDKN2A,CREBBP,EP300,SFN,GSK3B,HDAC1,HDAC2,SMAD2,SMAD3,SMAD4,MCM2,MCM5,MCM7,MDM2,MYC,PCNA,PLK1,PRKDC,RAD21,RB1,SKP1,YWHAB,YWHAE,YWHAG,YWHAH,YWHAZ,CUL1,RBX1,YWHAQ
hsa03010:Ribosome	1.15406e-30	RPSA,RPL3,RPL4,RPL5,RPL6,RPL7,RPL7A,RPL8,RPL9,RPL10,RPL11,RPL13,RPL18,RPL23A,RPL24,RPLP0,RPS2,RPS3,RPS3A,RPS4X,RPS5,RPS6,RPS7,RPS8,RPS9,RPS10,RPS11,RPS13,RPS14,RPS15A,RPS16,RPS18,RPS19,RPS20,RPS27A,RPL14,RPL23
hsa05220:Chronic myeloid leukemia	3.10045e-30	ABL1,AKT1,CBL,CDK4,CDKN1A,CDKN2A,CHUK,CRK,GRB2,HDAC1,HDAC2,IKBKB,SMAD3,SMAD4,MDM2,MYC,NFKB1,NFKBIA,PIK3R1,MAPK1,MAPK3,PTPN11,RAF1,RB1,RELA,SHC1,TGFBR1,IKBKG
hsa05168:Herpes simplex infection	1.24629e-28	C1QBP,CASP3,CASP8,CDK1,CDK2,CHUK,CREBBP,CSNK2A2,CSNK2B,DAXX,EP300,FOS,HLA-B,HNRNPK,IKBKB,JUN,NFKB1,NFKBIA,PML,POLR2A,PPP1CA,PPP1CB,PPP1CC,MAPK8,PTPN11,RELA,SRSF1,SKP1,SRPK1,STAT1,TNFRSF1A,TRAF1,TRAF2,TRAF6,USP7,CUL1,IKBKG,IKBKE
hsa04120:Ubiquitin mediated proteolysis	3.77136e-26	BRCA1,CBL,DDB1,MDM2,MAP3K1,NEDD4,PRKN,PML,SKP1,TRAF6,UBE2D1,UBE2D2,UBE2D3,UBE2I,VHL,CUL5,CUL4B,CUL4A,CUL3,CUL2,CUL1,HERC2,BTRC,CUL7,RBX1,HUWE1,STUB1,FBXW11,NEDD4L,FBXW7,SMURF1,ITCH
hsa05212:Pancreatic cancer	1.88e-25	AKT1,CDC42,CDK4,CDKN2A,CHUK,EGFR,ERBB2,IKBKB,SMAD2,SMAD3,SMAD4,NFKB1,PIK3R1,MAPK1,MAPK3,MAPK8,RAC1,RAF1,RB1,RELA,STAT1,STAT3,TGFBR1,IKBKG
hsa05166:HTLV-I infection	2.62591e-25	AKT1,APC,ATM,CANX,CDK4,CDKN1A,CDKN2A,CHUK,ATF2,CREBBP,CTNNB1,EP300,FOS,GSK3B,HLA-B,ICAM1,IKBKB,JUN,SMAD2,SMAD3,SMAD4,MAP3K1,MAP3K3,MYC,NFATC2,NFKB1,NFKBIA,PCNA,PIK3R1,PRKACA,MAPK8,RB1,RELA,TGFBR1,TNFRSF1A,VCAM1,XPO1,IKBKG,KAT2B,KAT5
hsa05215:Prostate cancer	1.66627e-24	AKT1,AR,CDK2,CDKN1A,CHUK,CREBBP,CTNNB1,EGFR,EP300,ERBB2,GRB2,GSK3B,HSP90AA1,HSP90AB1,IKBKB,MDM2,NFKB1,NFKBIA,PIK3R1,MAPK1,MAPK3,PTEN,RAF1,RB1,RELA,IKBKG
hsa04210:Apoptosis	1.33148e-23	ACTB,ACTG1,PARP1,AKT1,ATM,CASP3,CASP8,CHUK,DAXX,FOS,IKBKB,JUN,LMNA,NFKB1,NFKBIA,NTRK1,PIK3R1,MAPK1,MAPK3,MAPK8,RAF1,RELA,SPTAN1,TNFRSF1A,TRAF1,TRAF2,TUBA4A,TUBA1A,IKBKG,TUBA1C
hsa04919:Thyroid hormone signaling pathway	1.87732e-23	ACTB,ACTG1,AKT1,CREBBP,CTNNB1,EP300,ESR1,GSK3B,HDAC1,HDAC2,HIF1A,MDM2,MYC,NOTCH1,PIK3R1,PLCG1,PRKACA,PRKCA,MAPK1,MAPK3,RAF1,SRC,STAT1,HDAC3,KAT2B,NCOR1,SIN3A,MED4
hsa04010:MAPK signaling pathway	2.48429e-23	AKT1,ARRB1,ARRB2,CASP3,CDC42,CHUK,ATF2,CRK,MAPK14,DAXX,EGFR,FLNA,FOS,GRB2,HSPA1A,HSPA1B,HSPA8,HSPB1,IKBKB,JUN,MAP3K1,MAP3K3,MYC,NFKB1,NTRK1,PRKACA,PRKCA,MAPK1,MAPK3,MAPK8,RAC1,RAF1,RELA,TGFBR1,TNFRSF1A,TRAF2,TRAF6,IKBKG
hsa04068:FoxO signaling pathway	5.40207e-23	AKT1,ATM,CDK2,CDKN1A,CHUK,CREBBP,MAPK14,EGFR,EP300,GRB2,PRMT1,IKBKB,SMAD2,SMAD3,SMAD4,MDM2,PIK3R1,PLK1,PRKAB1,MAPK1,MAPK3,MAPK8,PTEN,RAF1,STAT3,TGFBR1,USP7,SIRT1,FBXO25
hsa05202:Transcriptional misregulation in cancer	3.08956e-22	ATM,BMI1,CDK9,CDKN1A,DDX5,FUS,HDAC1,HDAC2,SMAD1,MDM2,MYC,NFKB1,NTRK1,PML,REL,RELA,SP1,TRAF1,H3-4,H3C1,H3C4,H3C3,H3C6,H3C11,H3C8,H3C12,H3C10,H3C2,H3C7,NCOR1,SIN3A,COMMD3-BMI1
hsa01522:Endocrine resistance	5.84923e-22	AKT1,CDK4,CDKN1A,CDKN2A,MAPK14,EGFR,ERBB2,ESR1,FOS,GRB2,JUN,MDM2,NOTCH1,PIK3R1,PRKACA,MAPK1,MAPK3,MAPK8,RAF1,RB1,RPS6KB2,SHC1,SP1,SRC,NCOR1
